# Supplementary material for: Circulating MicroRNA-21 and MicroRNA-122 as Prognostic Biomarkers in Hepatocellular Carcinoma Patients Treated with Transarterial Chemoembolization
Source: Biomedicines. 2021 Jul 25;9(8):890. doi: 10.3390/biomedicines9080890 (PMC8389644; doi:10.3390/biomedicines9080890)
Supplement: Supplementary file 1 [file biomedicines-09-00890-s001.zip]

Archive with 1 entries (1 files):
- biomedicines-1300829-supplementary.pdf
